# Supplementary material for: Identifying Epidermolysis Bullosa Patient Needs and Perceived Treatment Benefits: An Explorative Study Using the Patient Benefit Index
Source: J Clin Med. 2021 Dec 13;10(24):5836. doi: 10.3390/jcm10245836 (PMC8709493; doi:10.3390/jcm10245836)
Supplement: Supplementary file 1 [file jcm-10-05836-s001.zip]

Archive with 1 entries (1 files):
- jcm-1477345-supplementary.pdf
